# Supplementary material for: In situ architecture of neuronal α-Synuclein inclusions
Source: Nat Commun. 2021 Apr 14;12:2110. doi: 10.1038/s41467-021-22108-0 (PMC8046968; doi:10.1038/s41467-021-22108-0)
Supplement: Supplementary file 6 — Source Data [file 41467_2021_22108_MOESM6_ESM.xlsx]

## Sheet: Figure 2d
Histogram of fibril length with bin 25 from 0 to 1000 nm
length (nm)	GFP-α-Syn +PFFs	endo. α-Syn +PFFs	GFP-α-Syn + MSA		Numerical values for fibril length are available online:
12.5	0	0	0		https://edmond.mpdl.mpg.de/imeji/collection/rnVkI2lwG8loNXOi
37.5	0	0	0
62.5	0	0	0
87.5	0	0	0
112.5	0	5.45455	1.66436
137.5	10.9925	15	14.5631
162.5	17.3367	13.6364	14.9792
187.5	12.9397	17.2727	15.2566
212.5	9.98744	6.36364	9.43135
237.5	7.85176	10	7.3509
262.5	6.03015	5.90909	4.71567
287.5	5.3392	5	5.13176
312.5	4.0201	2.27273	5.27046
337.5	2.88945	2.72727	2.77393
362.5	3.32915	2.72727	2.35784
387.5	2.19849	1.81818	3.32871
412.5	2.26131	5	2.35784
437.5	1.63317	1.36364	1.66436
462.5	1.19347	0.45455	1.38696
487.5	1.13065	0.90909	1.66436
512.5	1.00503	0.45455	0.69348
537.5	1.06784	0	0.55479
562.5	0.94221	0.45455	0.97087
587.5	0.69095	0.90909	1.10957
612.5	0.69095	0.45455	0.55479
637.5	0.31407	0	0.41609
662.5	0.62814	0	0.1387
687.5	0.4397	0	0.27739
712.5	0.37688	0	0.27739
737.5	0.50251	0	0.55479
762.5	0.56533	1.36364	0.1387
787.5	0.18844	0	0.1387
812.5	0.25126	0	0
837.5	0.37688	0	0
862.5	0.25126	0	0
887.5	0.37688	0	0
912.5	0.12563	0	0
937.5	0.37688	0	0.1387
962.5	0.06281	0	0
987.5	0.31407	0	0

## Sheet: Figure 2e
	Cytosolic fibril density (%)	Cytosolic fibril density (%)	Cytosolic fibril density (%)			Statistical method		Comparison				F value		p Value		degrees of freedom
Tomogram number	GFP-a-syn + PFFs	endo a-syn + PFFs	GFP-a-syn + MSA					GFP-α-Syn +PFFs ; GFP-α-Syn +MSA				F = 0.737		p = 0.413		df: Model = 1 Error = 9 Sum = 10				n.s.
1	1.58671	0.637371	1.31576			one-way ANOVA		GFP-α-Syn +PFFs ; endo. α-Syn +PFFs				F = 34.842		p = 3.61E-4		df: Model = 1 Error = 8 Sum = 9				***
2	1.32038	0.39364	1.18053					GFP-α-Syn +MSA ; endo. α-Syn +PFFs				F = 28.891		p = 0.00104		df: Model = 1 Error = 7 Sum = 8				**
3	0.989811	0.275272	1.20264
4	1.10676	0.377661	0.762006
5	1.63679		1.36801
6	1.1468

## Sheet: Figure 4b
Fibril membrane distance (nm)	EXP_CI_bottom	EXP_median	EXP_CI_top	SIM_CI_bottom	SIM_median	SIM_CI_top
2.5	0.00076238665510882341	0.00021193273439299698	0.0	0.0026709403645283889	0.00059749266641103099	0.0				two tailed Komogorov Smirnoff test				dist=5 nm, p=0.0034 (**)
7.5	0.0019012931661966451	0.00046072333563695	0.0	0.0062582389049997455	0.0017637488218734359	0.0002755495550458889				N experimental = 15				dist=10 nm, p=7.496e-07 (***)
12.5	0.0053961461524827184	0.0012563800549666273	8.9307427534537426e-05	0.0093197768666293136	0.0027652758793993452	0.00072630375252229836				N simulated = 15				dist=15 nm, p=7.968e-05 (***)
17.5	0.013993915431282988	0.0031902943158840708	0.00074040170872137761	0.01162947309101155	0.0037136631885517834	0.0012083916663799639				200 simulations				dist=20 nm, p=0.0331 (*)
22.5	0.015974393126818413	0.006659107308524894	0.0021560096930202896	0.014096368491133994	0.004616175357839418	0.0016564705951839149
27.5	0.017445029899159234	0.0085533262935586062	0.0042150355260844857	0.017808382779473365	0.0055867154276854503	0.0022268708839530411
32.5	0.018208747940915634	0.0075353056385939589	0.005786743584265128	0.019393512199124299	0.0064205843185803618	0.0027545390003196912
37.5	0.017823250120813216	0.0078173374613003093	0.0056769250292149917	0.018984933099253538	0.0072769395106261764	0.0034524242553919901
42.5	0.016487155547630035	0.010559424848348686	0.0063761661962568319	0.016961183953405515	0.0080491013630668885	0.0039244354917803981				Numerical values of histograms of individual tomograms are available online:
47.5	0.014780680228276378	0.0090428276573787398	0.0067087238520368219	0.016058959447714471	0.0086593450995539924	0.0044239670649355639				https://edmond.mpdl.mpg.de/imeji/collection/rnVkI2lwG8loNXOi
52.5	0.012960748829733543	0.0089166065354087214	0.0063149124272943793	0.014997794441993825	0.0090890974310663432	0.0049225040079897186
57.5	0.012030751442907628	0.0092508615998548888	0.0069106172163193773	0.014135495136502533	0.0092570903942886668	0.0052493495378061064
62.5	0.013465871942485233	0.0089138286893704847	0.0068587298450804874	0.013692577853708835	0.0090940656565656561	0.0055416769980790809
67.5	0.012266750430860517	0.008119079837618403	0.0061539797824436346	0.013131429502397244	0.0088252991497321624	0.0051610131015695946
72.5	0.010508769882444594	0.0079811354979140211	0.0056920092050584889	0.012738853503184714	0.0085962027919738171	0.0044682567955887315
77.5	0.0099607182228590337	0.0076283987915407849	0.0052303047510170123	0.012015962330892827	0.0082316641787810764	0.0035754588490113657
82.5	0.009235492073205365	0.0072540226853073072	0.0047427365258912038	0.011304606625258798	0.0078044111343053574	0.0024289656780813931
87.5	0.0096500460131759697	0.0075971549324811878	0.0046005117415854604	0.010373623414591254	0.0073594363504628311	0.0018653967677363941
92.5	0.0080212957876306997	0.0065791292328956467	0.0037240788985196229	0.0099230598858505818	0.0069258818041173266	0.0014761370679406505
97.5	0.0077658426304837514	0.0061789565724278631	0.0029000976115887353	0.0095199458386497748	0.0064144419167548143	0.001020149176421838
102.5	0.0085736500540743998	0.0059156876295784382	0.0023645374537257782	0.009361516846667129	0.0060052268725359903	0.00067891957834269431
107.5	0.0070699306913097554	0.0053293474899494897	0.0022519414717139291	0.0088385460114269142	0.0055128377379784757	0.00047883580474393847
112.5	0.0070411703959412974	0.0046798476328677669	0.0015207433581991888	0.0085464463945135842	0.0051151754968238932	0.00021082235694491074
117.5	0.0081858910149516621	0.0040631235262107747	0.00098939929328621928	0.0082081449764141827	0.0046625472612459437	0.00010230743199054941
122.5	0.0061316818917275017	0.0035552330854344279	0.0010443659206910091	0.0078594884719928974	0.0042648719947819113	0.0
127.5	0.0071868868776259563	0.0043860861552637645	0.00061206645292917526	0.0075372156900900336	0.0038461538461538464	0.0
132.5	0.005797392471250034	0.004100437687168855	0.00024482658117167005	0.0071385322771556018	0.0035078929789403366	0.0
137.5	0.0053788495108520133	0.0039274301618389858	0.0001632177207811134	0.0066264354115522723	0.0031894571922506938	0.0
142.5	0.0048271706069686702	0.0031198984219118447	0.00012241329058583503	0.006422097986748216	0.0028246020030863127	0.0
147.5	0.0041680438645620831	0.0029385089787774352	0.00022157742020575047	0.0059018560814215124	0.0026432701574044329	0.0
152.5	0.0048253394533043894	0.0025343189017951423	0.00011078871010287523	0.0055373966652655171	0.002377049180327869	0.0
157.5	0.004022966136138873	0.0021119324181626186	0.0	0.0049859268194611985	0.0021138753402035583	0.0
162.5	0.0030435307866885745	0.0018422826331161535	0.0	0.0044726682375906789	0.0017926611368980008	0.0
167.5	0.0030546792300770211	0.0016625477420804315	0.0	0.0040306898192086875	0.0014716619032210517	0.0
172.5	0.0028348294275614616	0.0016253869969040248	0.0	0.0035756613285087805	0.0012275138463260509	0.0
177.5	0.0027504720157790841	0.00071893956414288923	0.0	0.0033833894417460088	0.00098608204819448713	0.0
182.5	0.0026041523080275273	0.0004223864836325238	0.0	0.0030263188030758273	0.00078499841665168903	0.0
187.5	0.0023406980121497079	0.00052798310454065466	0.0	0.0029054208386456318	0.0006396351705097135	0.0
192.5	0.0022876600899726738	0.0002111932418162619	0.0	0.0027875779567360995	0.00053871096304378943	0.0
197.5	0.002035345995661947	0.0002111932418162619	0.0	0.002674268081284399	0.00041545957505197291	0.0
202.5	0.0020107438876750981	0.0002111932418162619	0.0	0.0026100556906141115	0.00030751581537348576	0.0
207.5	0.0017249409815747016	0.00013189132155104195	0.0	0.0023725073907739044	0.00023497204904644688	0.0
212.5	0.0017511409546399777	0.0002111932418162619	0.0	0.0020718960151457264	0.00019779999166154072	0.0
217.5	0.0014907319020156038	0.00031678986272439279	0.0	0.0019915879798859133	0.00016200893706651618	0.0
222.5	0.0016427067550289394	0.00031678986272439279	0.0	0.0017945377471063637	0.00014760197846563387	0.0
227.5	0.0015588551079430148	0.0002111932418162619	0.0	0.0017124756220775856	9.1816855669445838e-05	0.0
232.5	0.0012730515332798232	0.00029669762641898863	0.0	0.0016666666666666666	8.0434426775719768e-05	0.0
237.5	0.0011631804250830887	0.00010551305724083356	0.0	0.001581409684780471	7.0784200255028548e-05	0.0
242.5	0.0011287330613870595	0.00010551305724083356	0.0	0.0014947880308103694	0.0	0.0
247.5	0.0010234170386487378	0.00010551305724083356	0.0	0.0014334348707257286	0.0	0.0

## Sheet: Figure 4c
Inter membrane distance (nm)	GFP-a-syn+MSA_CI_bottom	GFP-a-syn+MSA_median	GFP-a-syn+MSA_CI_high	endo a-syn+PFF_CI_bottom	endo a-syn+PFF_median	endo a-syn+PFF_CI_high	untransduced-PFFs_CI_bottom	untransduced-PFFs_median	untransduced-PFFs_CI_bottom	GFP-a-syn+PFF_CI_bottom	GFP-a-syn+PFF_median	GFP-a-syn+PFF_CI_high
2.5	2.3022795922106008E-05	9.9508428363882427E-07	0.0	0.00012234465660895116	2.1845052790863645E-06	3.0114359279363389E-07	0.00013005826331053172	1.5274662550547073E-05	2.2021419500701013E-06	5.1089172828047404E-05	0.0	0.0		Number of Tomograms (N=)	Statistical method	p Value
7.5	0.00041202330630532602	0.0002794072360465378	0.0001326287350740201	0.00041824162953149233	0.00029561796498626963	0.00013268178772483008	0.0028114822923975729	0.00053059354122952994	0.00011695875552205564	0.0016167366073354958	6.1033217240159262e-05	0.0		Control = 5	Two-tailed Kolmogorov-Smirnov test	p=0.472
12.5	0.0029573310841568314	0.0013224274379908718	0.001022376324146639	0.0035786888715063116	0.0015449496403001624	0.00080154451326838001	0.010266659757020227	0.0019358624958798608	0.0010614005229912444	0.0083997735474376379	0.0010807402552165317	3.8328567814735036e-07		GFP-α-syn + PFFs = 6
17.5	0.004224418342132069	0.0029608732859673216	0.0019071822618290121	0.012538763424338368	0.0048498569825819217	0.0018330467736721841	0.013788523213636172	0.0033998183119086089	0.0017099970374144164	0.009863509350247289	0.0031838502158796269	0.00072668951888089353		Endo. α-syn + PFFs = 4
22.5	0.00536920770382878	0.0047295108519598309	0.002884954412296992	0.015780306187512576	0.0060196311514588551	0.003121879546587446	0.016754791460895532	0.0058099992764633537	0.0026350390641663411	0.0081991435340787872	0.0039284396503460588	0.0019640821287741851		GFP-α-syn + MSA = 5
27.5	0.0068865646080587522	0.0054804266921408247	0.0031382155646747698	0.01669044099084643	0.0074942702689119456	0.0042889837650703679	0.018451366886608062	0.0071999935685631367	0.0028437771013367233	0.0068286626344127221	0.0044305290225817254	0.0032757404862192654
32.5	0.0091363941330356666	0.0063194749524075767	0.0036936076847767724	0.01593995878154823	0.008441529151320867	0.0051181905698870775	0.016852324059971467	0.0081261204768910428	0.0031037387199283218	0.0064657051361756025	0.0044686917433478333	0.0038516472162039889
37.5	0.0097323009222901168	0.0073822614499159086	0.0041915100937089311	0.014819342816528708	0.0098824647162633512	0.0059460136678774833	0.016157151710487656	0.0098698437964771808	0.0031153787297599328	0.0063258612200861588	0.0048086901696348001	0.0043228157191734827		Numerical values of histograms of individual tomograms are available online:
42.5	0.0093551472209435927	0.007903226522180954	0.0044718110600908351	0.01304307508459406	0.01066704838063664	0.0071242584772808482	0.014354544259130212	0.010371495871821462	0.0027989225467250703	0.0069410957522208251	0.0054442249449018739	0.004420864958174048		https://edmond.mpdl.mpg.de/imeji/collection/rnVkI2lwG8loNXOi
47.5	0.0099512622504709727	0.0081601431705345812	0.0052878644585489746	0.012930569180902986	0.010888104027174937	0.0095135164619464477	0.012681703217388233	0.010033085042464822	0.0029201998097464297	0.0069134124460970958	0.0063700581714874272	0.0051062342797471606
52.5	0.010316401158151809	0.0083014906362568908	0.0057910270918986708	0.011435705510760091	0.01051422786002588	0.0090479687023059755	0.011632611974798123	0.0095293318185753761	0.0034819664958443105	0.0074987435165148469	0.0061034153918091451	0.00483674367584804
57.5	0.0097032317467273827	0.0085355733943936352	0.0068654599044301323	0.010511547942887578	0.009863422985408446	0.0084654534017512915	0.010290128267755799	0.0086330708744054001	0.0033358053034221566	0.0074596711055731424	0.006606109812185317	0.0054384493212684057
62.5	0.0095992362993962202	0.0082450063503059692	0.0074192219308599362	0.010294974743143389	0.0090787627462405231	0.0078797554307523544	0.0085614349489928181	0.0072661610293956467	0.0030208934487235984	0.0077958606706816525	0.0065775936439471218	0.0052570935643162535
67.5	0.008762481158268021	0.0077949927358847296	0.0070890315219301839	0.009551515890387682	0.0082636503660646517	0.0066514778054020734	0.0073866711703812968	0.0063761514827923669	0.0025373672246177771	0.007663305123011865	0.0059580989841153372	0.0049186669960711539
72.5	0.0085341202460373182	0.0080119211097179933	0.0071281200638495298	0.0097175318513908343	0.0075645378519916141	0.0065653546721057658	0.0071008916147551754	0.0057774197864820971	0.0022603713987309629	0.0087058339874887293	0.006731832794617751	0.0044801678155070137
77.5	0.008495171017202258	0.0078244040689304656	0.0071108109319076964	0.0090975645464202864	0.0068338666855701658	0.005823000307052054	0.009304347444301822	0.0049058217605650427	0.0020640485073515008	0.0094547777272208644	0.0073106289069906393	0.0047014528643432507
82.5	0.0092403114579868648	0.0076125572856822112	0.0073680342363629569	0.0083179975040474068	0.0064597231035608722	0.004981382980830059	0.0090477699166219457	0.0044739583196681523	0.0021028577679148702	0.0098426201447873712	0.0070768164751166254	0.0052932482807037931
87.5	0.009084339243366173	0.0072786052418889269	0.006464249198445321	0.0075907244558106549	0.0068295396512521762	0.0047239592314712517	0.0078683363539842118	0.0040420948787712619	0.0021774315671645086	0.010037597981823649	0.0068543991376657266	0.0061515255312130403
92.5	0.0088421767299048677	0.0073923334487934417	0.0060689961000040095	0.0083002725992808481	0.0066700597480653327	0.0047286341803261488	0.0072529017874068923	0.0034743230160125308	0.0021971348894075206	0.0087146734691006776	0.0067254280702735009	0.0061017475760886727
97.5	0.0083165509839359143	0.0071671862371550628	0.0057791731164219765	0.0078376179593472647	0.0063412816187785083	0.0045754378632670446	0.0063810566803600222	0.0030503307192389128	0.0020956119989038501	0.0077421543898690756	0.0065888703913144792	0.0055067024218891942
102.5	0.0076095414027125023	0.0068664126544278961	0.0056194479149703656	0.0071700277809071044	0.0055323357432904251	0.0038330157438871476	0.0059128358598042399	0.0027858602766969529	0.0021428053883296569	0.0078143021310030664	0.0064726735478410277	0.0055122155722196302
107.5	0.0067212411628708663	0.0063838190201064111	0.0052920639101985221	0.0067647278233018762	0.0048123352692835348	0.0031249586189193404	0.0052148438856654267	0.0024315526425392926	0.0019803728159755525	0.0083978286445917406	0.0066322174467603216	0.0056039269616417562
112.5	0.0064358799570302817	0.0062856866137503244	0.0053603763039831113	0.0062004800251215953	0.0044258778633070334	0.002311119531933593	0.0051302846543957127	0.0021786524359360205	0.0015940738598578361	0.0074608945605995815	0.0071527213877229743	0.0047922821812086663
117.5	0.006458544926043008	0.0058269609202688958	0.0049207048416097451	0.0057293148013336662	0.0040326537112745772	0.0019360886409088393	0.0051855126005504381	0.002259397640771924	0.0014432052501227102	0.0078944835980920003	0.0065813446012901811	0.0042273925281692435
122.5	0.0068950728246169393	0.005436912010072595	0.0044961033792637042	0.0050582732694426777	0.003918927635180364	0.0017786705998698153	0.0051200703461091899	0.0020538643920987149	0.0013312048017804269	0.0073700479381122556	0.0055219495319520345	0.0036437700640094941
127.5	0.0057733729175600771	0.0047668731372523124	0.0042085032445013382	0.0045012553250630642	0.003511189951027764	0.0016016299148481068	0.0048359385452099966	0.0025368675264807569	0.0012411213287096599	0.0065428654931793092	0.0053300537222042317	0.0030096215685915134
132.5	0.0044803243644133666	0.0042289050015188135	0.0036792867103277653	0.0043666118914020132	0.0035466112029640426	0.001408663967598377	0.0045572417263076703	0.0027093686459029151	0.0010951884385562969	0.0058243551462309195	0.0049861849774541604	0.0031361663987986782
137.5	0.004262964944081884	0.0035400069276065121	0.0033112732101382349	0.0040770583454203821	0.0033137769088660385	0.0012035811192611639	0.0043011732318972594	0.0029141678472594345	0.00096368122723115954	0.0052929764970531517	0.0045547982420833825	0.0028403365033597252
142.5	0.0036620358575069115	0.0030676588965658017	0.0028380606385680924	0.003770500511147302	0.0028015237863636211	0.0010608511791630945	0.0043244921067224712	0.0025669472380998319	0.00081668731712191518	0.0047559525160168871	0.0039775380874493846	0.0029307532079536451
147.5	0.0038212473236737664	0.0029046510239417278	0.0024212163274608474	0.0034878551218111213	0.0023462043490761419	0.00086728301061485692	0.0043161608069955375	0.0023338076518020084	0.0005893367122119398	0.0043021293112750049	0.0038686663492064335	0.0024892026169080058
152.5	0.0043476693244189606	0.0026260274245228569	0.0018877678159176716	0.0034492132730848898	0.0019718958456730142	0.0007841484310976988	0.0036672189954024118	0.0022477871837541905	0.00052317009420446714	0.004910990460383415	0.0034207076255042186	0.0023408222754239126
157.5	0.0039890545729457435	0.0024717893605588396	0.0015509164222844037	0.0035137622165493025	0.001686503097139116	0.00066617630948849222	0.0030952993663192355	0.0021577470676667548	0.00072224380896660661	0.0054934802042879063	0.0031305004736033393	0.0022013887406994413
162.5	0.0036792470595580183	0.0023125758751766277	0.0014492565918838474	0.0027498322185678489	0.0014879459835300084	0.00048509719456429467	0.0027322201949975728	0.0019696275394126489	0.00071286948836857679	0.0050454845034310636	0.0029791765726045428	0.0021021317818511113
167.5	0.0033815515362025585	0.0019841980615758156	0.001431615033701411	0.0024614554429826675	0.0012749837644956607	0.00048180439190856084	0.0036191925244143533	0.0017815080111585428	0.00059108935898549025	0.0048802134306551257	0.0025916070557106992	0.001869194861035586
172.5	0.0032362606339647621	0.0017418950385097618	0.0014539726032623298	0.0025634346435227367	0.0012066416408301301	0.00051227882131960837	0.0058619674301911649	0.0016786050213443311	0.00060476694468019287	0.0044857650489179661	0.0026040290725343794	0.0015912821027362128
177.5	0.0031588506799943281	0.0015152084162667089	0.0011976720695501802	0.0020224246434233525	0.0011442048388758601	0.00057446318435698139	0.0070586761108015553	0.001516211240543778	0.00077004616438249951	0.0044264760722352589	0.0023466463502561465	0.0015914743273655397
182.5	0.0029251090129440225	0.0013314405746375341	0.00077244974036477397	0.0019523302232805722	0.0010290172775715746	0.00049742883022040139	0.0084650108348315323	0.0014776226193634486	0.00054313739880367993	0.0045492348774590656	0.0020100560916582163	0.0013657426683475029
187.5	0.0024030275580673548	0.0013219267081771681	0.00060265525479286303	0.0018396746564535431	0.0010237741292628065	0.00043836234225382909	0.0079957382346411802	0.0014607400975970542	0.0003955053162033339	0.0040047380544734022	0.0017637606526915593	0.001160103784655234
192.5	0.0021716662750318667	0.00096340416156548176	0.00056265601945458793	0.0015671740279578088	0.00093521842844221208	0.00048933749597830666	0.0064906251423037667	0.0013392920013331894	0.00030639556658628841	0.003601946291477798	0.0016978979433694345	0.00091928814655073572
197.5	0.0020187737571050147	0.0009093253416855066	0.0004999033666968426	0.0014435370758735552	0.00094472931573690174	0.0005865299952296112	0.0058831519102157392	0.0011505799843209419	0.00029139300151334992	0.002931259366523989	0.0014799877825676436	0.00088550621082031389
202.5	0.0019715044267553869	0.00085821673744514116	0.00035368849023672996	0.001322279261195367	0.00087551094076873432	0.00049805278554205037	0.0053846918528084649	0.00094590724945193714	0.00029032997922011914	0.0027339023378324186	0.0013786955124826549	0.00076982840453058976
207.5	0.0018725774479136654	0.00078499762592577807	0.00029403150207464791	0.0011994493284994594	0.0006905498700438609	0.00031254888381943832	0.0055567677666373046	0.00076142012834294886	0.00027903785366916595	0.0028777269731172224	0.0011761555487910401	0.00063002321807768434
212.5	0.0018291384764658992	0.00063279062440370793	0.00033597738360744263	0.0011049538606173748	0.00051976128949469491	0.00026967522601625333	0.0076930974876677251	0.00076517559136806822	0.00027562192769037307	0.0032179775230741382	0.0010372435734912642	0.00065302788421981958
217.5	0.0017907488510384042	0.00055202772563689537	0.00026941313032327922	0.0010365965021811158	0.00042108304188880486	0.00019718558217556823	0.0093137699892586849	0.00077972801059040565	0.00024698958254722316	0.0033407849105738553	0.00096820338004075445	0.00065217265103996458
222.5	0.0017502077003361859	0.0004850211447919024	0.00022928129647124872	0.00098924167221431684	0.00037798634858054602	0.00016412430242475069	0.0087341172537446221	0.00078676950376250446	0.00019563082638927856	0.0030810401888354752	0.00087094051062654751	0.0006224510350684438
227.5	0.0019101816510569485	0.00044286468664439028	0.00015642662793768713	0.00087097848556017834	0.00029010903586521866	4.1928904708582365e-05	0.0069510404140638834	0.00080836341615694071	0.00019045281938712513	0.0038171213556824684	0.00076217745177745502	0.00052197146498772463
232.5	0.0025330274127493288	0.00044818971293670765	8.7740798736499979e-05	0.00071252489336010635	0.00026438910633418838	2.5919877267215997e-05	0.0061554384560744656	0.00095294874262403595	0.00016230632071131954	0.0032954012917088835	0.00073558400754037963	0.0004022244160946987
237.5	0.0025477496687580509	0.00045307098703799845	7.0253949513126511e-05	0.00051872639330288045	0.00024416023477029163	2.2950535718704382e-05	0.0056201570629823509	0.00096468456457753386	0.0001387995496859881	0.002919553536546497	0.00063573031201245769	0.00038233846374168066
242.5	0.0023675165179043397	0.00045077318048838733	5.4381711118808451e-05	0.00034955931405356272	0.00022285215057011093	1.8063494420112341e-05	0.0053052714455509593	0.00083934598611417547	0.00012011193276169056	0.002454155876681993	0.00058898076949466353	0.00031744352842846634
247.5	0.0024709937303068908	0.00035026966784086616	4.7800484932455841e-05	0.00026826516677566192	0.00013643546856530859	1.5032291589340065e-05	0.0054799047113284578	0.00090084169315050487	0.00011280277051109417	0.0023411415655539029	0.00050599198442634525	0.0003092622884416352

## Sheet: Supplementary Figure 1e
Percentage of Cells with aggregates	GFP-α-Syn + PFFs	endo. α-Syn + PFFs			Number of experiments (N=)					Statistical method					p Value
	47.801	7.25
	23.22	7.97			GFP-α-Syn = 4 independent experiments					Two-tailed unpaired t-tes with Welch’s correction					p = 0.0108
	38.67	13.62			Endo. α-Syn = 3 independent experiments
	32.04

## Sheet: Supplementary Figure 1f
MTT
days after seeding / Cell viability (%)	GFP-α-Syn+PFFs			GFP +PFFs			untransduced + PFFs			Normalization: untransduced - PFFs
3
4	85.33	121.76	95.88	85.37	102.45	102.35	67.65	110.75	115.02	100	100	100
5
6
7	64.31	80.92	67.01	70.54	63.33	60.63	68.28	88.03	78.22	100	100	100
8
9
10	15.9	47.09	79.02	98.02	89.58	58.68	98.82	54.89	63.22	100	100	100
Statistics
Comparison						p Value			Two-way ANOVA	Ordinary
4									Alpha	0.05
Normalization vs. GFP-α-Syn+PFFs						0.9997
Normalization vs. GFP +PFFs						0.99			Source of Variation	% of total variation	P value	P value summary	Significant?
Normalization vs. Untransduced +PFFs						0.9969			Interaction	17.82	0.1346	ns	No
									Row Factor	22.94	0.0038	**	Yes
7									Column Factor	20.38	0.016	*	Yes
Normalization vs. GFP-α-Syn+PFFs						0.1023
Normalization vs. GFP +PFFs						0.0414			ANOVA table	SS	DF	MS	F (DFn, DFd)	P value
Normalization vs. Untransduced +PFFs						0.2745			Interaction	3034	6	505.7	F (6, 24) = 1.835	P=0.1346
									Row Factor	3906	2	1953	F (2, 24) = 7.086	P=0.0038
10									Column Factor	3469	3	1156	F (3, 24) = 4.196	P=0.0160
Normalization vs. GFP-α-Syn+PFFs						0.002			Residual	6615	24	275.6
Normalization vs. GFP +PFFs						0.4243
Normalization vs. Untransduced +PFFs						0.1278

## Sheet: Supplementary Figure 3c
	Supplementary Figure 3c – uncropped scan of SDS PAGE:

## Sheet: Supplementary Figure 3d
	Supplementary Figure 3d - uncropped scan of immunoblot with antibody against phospho a-syn (S129) (ab51253, Abcam; RRID: AB_869973)
	low exposure image:												high exposure image:

## Sheet: Supplementary Figure 4
GFP-a-syn + PFFs									endo a-syn + PFFs									GFP-a-syn + MSA
x	y	fit (y)	CI_bottom	CI_top		Linear Least Squares			x	y	fit (y)	CI_bottom	CI_top		Linear Least Squares			x	y	fit (y)	CI_bottom	CI_top		Linear Least Squares
1	0	-0.000374463	-0.0183537	0.0176048		R^2 = 0.961			1	0	-0.000373476	-0.0305924	0.0298454		R^2 = 0.829			1	0	-0.000597335	-0.0246338	0.0234391		R^2 = 0.965
2.8	-9.28028e-05	-0.0010485	-0.0190277	0.0169307					2.4	-0.000452207	-0.000896343	-0.0311152	0.0293226					2.4	-0.000671184	-0.0014336	-0.0254701	0.0226029
4.6	-0.000212849	-0.00172253	-0.0197017	0.0162567					3.8	-0.000807789	-0.00141921	-0.0316381	0.0287997					3.8	-0.00120726	-0.00226987	-0.0263064	0.0217666
6.4	-0.000360417	-0.00239656	-0.0203758	0.0155827					5.2	-0.000878044	-0.00194208	-0.032161	0.0282768					5.2	-0.00133502	-0.00310614	-0.0271426	0.0209303
8.2	-0.00101093	-0.0030706	-0.0210498	0.0149086					6.6	-0.00119409	-0.00246494	-0.0326838	0.027754					6.6	-0.00211538	-0.00394241	-0.0279789	0.0200941
10	-0.00202672	-0.00374463	-0.0217239	0.0142346					8	-0.00152744	-0.00298781	-0.0332067	0.0272311					8	-0.00314377	-0.00477868	-0.0288152	0.0192578		Individual points of all resampled filaments are available online:
11.8	-0.0031039	-0.00441867	-0.0223979	0.0135606					9.4	-0.00204634	-0.00351068	-0.0337296	0.0267082					9.4	-0.00363837	-0.00561495	-0.0296514	0.0184215		https://edmond.mpdl.mpg.de/imeji/collection/rnVkI2lwG8loNXOi
13.6	-0.00371807	-0.0050927	-0.0230719	0.0128865					10.8	-0.00260803	-0.00403354	-0.0342524	0.0261854					10.8	-0.00415065	-0.00645122	-0.0304877	0.0175853
15.4	-0.00429238	-0.00576673	-0.023746	0.0122125					12.2	-0.00282214	-0.00455641	-0.0347753	0.0256625					12.2	-0.00502324	-0.00728749	-0.031324	0.016749
17.2	-0.00502069	-0.00644077	-0.02442	0.0115385					13.6	-0.00298801	-0.00507927	-0.0352982	0.0251396					13.6	-0.00593901	-0.00812376	-0.0321602	0.0159127
19	-0.00614742	-0.0071148	-0.025094	0.0108644					15	-0.0032452	-0.00560214	-0.035821	0.0246168					15	-0.00685606	-0.00896003	-0.0329965	0.0150765
20.8	-0.00723667	-0.00778884	-0.0257681	0.0101904					16.4	-0.00390467	-0.00612501	-0.0363439	0.0240939					16.4	-0.00776419	-0.00979629	-0.0338328	0.0142402
22.6	-0.00811118	-0.00846287	-0.0264421	0.00951635					17.8	-0.00490791	-0.00664787	-0.0368668	0.023571					17.8	-0.00876457	-0.0106326	-0.034669	0.0134039
24.4	-0.0088824	-0.0091369	-0.0271161	0.00884232					19.2	-0.00547438	-0.00717074	-0.0373896	0.0230482					19.2	-0.00981734	-0.0114688	-0.0355053	0.0125676
26.2	-0.00978751	-0.00981094	-0.0277902	0.00816828					20.6	-0.00592581	-0.00769361	-0.0379125	0.0225253					20.6	-0.0109218	-0.0123051	-0.0363416	0.0117314
28	-0.0109479	-0.010485	-0.0284642	0.00749425					22	-0.00645923	-0.00821647	-0.0384354	0.0220024					22	-0.0120808	-0.0131414	-0.0371778	0.0108951
29.8	-0.0122528	-0.011159	-0.0291382	0.00682021					23.4	-0.00718063	-0.00873934	-0.0389582	0.0214796					23.4	-0.0130264	-0.0139776	-0.0380141	0.0100588
31.6	-0.0134636	-0.011833	-0.0298123	0.00614618					24.8	-0.00795286	-0.00926221	-0.0394811	0.0209567					24.8	-0.013987	-0.0148139	-0.0388504	0.00922257
33.4	-0.0144365	-0.0125071	-0.0304863	0.00547215					26.2	-0.00864605	-0.00978507	-0.040004	0.0204338					26.2	-0.0153786	-0.0156502	-0.0396867	0.0083863
35.2	-0.0153778	-0.0131811	-0.0311603	0.00479811					27.6	-0.00936609	-0.0103079	-0.0405268	0.019911					27.6	-0.0168054	-0.0164864	-0.0405229	0.00755003
37	-0.0164086	-0.0138551	-0.0318344	0.00412408					29	-0.00987804	-0.0108308	-0.0410497	0.0193881					29	-0.017943	-0.0173227	-0.0413592	0.00671376
38.8	-0.0176705	-0.0145292	-0.0325084	0.00345004					30.4	-0.0104834	-0.0113537	-0.0415726	0.0188652					30.4	-0.0190509	-0.018159	-0.0421955	0.00587749
40.6	-0.0186915	-0.0152032	-0.0331824	0.00277601					31.8	-0.0108242	-0.0118765	-0.0420954	0.0183424					31.8	-0.0200484	-0.0189953	-0.0430317	0.00504122
42.4	-0.0198663	-0.0158772	-0.0338565	0.00210198					33.2	-0.0111577	-0.0123994	-0.0426183	0.0178195					33.2	-0.0210432	-0.0198315	-0.043868	0.00420496
44.2	-0.0213717	-0.0165513	-0.0345305	0.00142794					34.6	-0.011975	-0.0129223	-0.0431412	0.0172966					34.6	-0.0221567	-0.0206678	-0.0447043	0.00336869
46	-0.0227499	-0.0172253	-0.0352045	0.000753909					36	-0.0127963	-0.0134451	-0.043664	0.0167738					36	-0.0232704	-0.0215041	-0.0455405	0.00253242
47.8	-0.0241567	-0.0178993	-0.0358786	7.98753e-05					37.4	-0.0134409	-0.013968	-0.0441869	0.0162509					37.4	-0.0246025	-0.0223403	-0.0463768	0.00169615
49.6	-0.0255802	-0.0185734	-0.0365526	-0.000594159					38.8	-0.0144879	-0.0144909	-0.0447098	0.015728					38.8	-0.026117	-0.0231766	-0.0472131	0.000859879
51.4	-0.0268384	-0.0192474	-0.0372266	-0.00126819					40.2	-0.0153494	-0.0150137	-0.0452326	0.0152052					40.2	-0.0277231	-0.0240129	-0.0480493	2.36102e-05
53.2	-0.0281859	-0.0199214	-0.0379007	-0.00194223					41.6	-0.0163498	-0.0155366	-0.0457555	0.0146823					41.6	-0.0293428	-0.0248491	-0.0488856	-0.000812659
55	-0.0293567	-0.0205955	-0.0385747	-0.00261626					43	-0.0175367	-0.0160595	-0.0462784	0.0141594					43	-0.0309065	-0.0256854	-0.0497219	-0.00164893
56.8	-0.0305534	-0.0212695	-0.0392487	-0.00329029					44.4	-0.0189448	-0.0165823	-0.0468012	0.0136366					44.4	-0.0324837	-0.0265217	-0.0505582	-0.0024852
58.6	-0.0318419	-0.0219435	-0.0399228	-0.00396433					45.8	-0.0199975	-0.0171052	-0.0473241	0.0131137					45.8	-0.0341599	-0.0273579	-0.0513944	-0.00332147
60.4	-0.0329752	-0.0226176	-0.0405968	-0.00463836					47.2	-0.0202376	-0.0176281	-0.047847	0.0125908					47.2	-0.0359698	-0.0281942	-0.0522307	-0.00415773
62.2	-0.0342308	-0.0232916	-0.0412708	-0.0053124					48.6	-0.0204663	-0.0181509	-0.0483698	0.012068					48.6	-0.037738	-0.0290305	-0.053067	-0.004994
64	-0.035415	-0.0239656	-0.0419449	-0.00598643					50	-0.0211778	-0.0186738	-0.0488927	0.0115451					50	-0.0395862	-0.0298668	-0.0539032	-0.00583027
65.8	-0.0366219	-0.0246397	-0.0426189	-0.00666046					51.4	-0.0220682	-0.0191967	-0.0494156	0.0110222					51.4	-0.0412656	-0.030703	-0.0547395	-0.00666654
67.6	-0.0379953	-0.0253137	-0.0432929	-0.0073345					52.8	-0.0228233	-0.0197195	-0.0499384	0.0104994					52.8	-0.0424359	-0.0315393	-0.0555758	-0.00750281
69.4	-0.039512	-0.0259877	-0.043967	-0.00800853					54.2	-0.0238171	-0.0202424	-0.0504613	0.00997649					54.2	-0.0433011	-0.0323756	-0.056412	-0.00833908
71.2	-0.0409232	-0.0266618	-0.044641	-0.00868256					55.6	-0.0246586	-0.0207653	-0.0509842	0.00945363					55.6	-0.044245	-0.0332118	-0.0572483	-0.00917535
73	-0.0421599	-0.0273358	-0.045315	-0.0093566					57	-0.0250567	-0.0212881	-0.051507	0.00893076					57	-0.0453661	-0.0340481	-0.0580846	-0.0100116
74.8	-0.0432261	-0.0280099	-0.0459891	-0.0100306					58.4	-0.0258335	-0.021811	-0.0520299	0.00840789					58.4	-0.0463895	-0.0348844	-0.0589208	-0.0108479
76.6	-0.0443656	-0.0286839	-0.0466631	-0.0107047					59.8	-0.0266674	-0.0223339	-0.0525528	0.00788503					59.8	-0.0472789	-0.0357206	-0.0597571	-0.0116842
78.4	-0.0453424	-0.0293579	-0.0473371	-0.0113787					61.2	-0.027734	-0.0228567	-0.0530756	0.00736216					61.2	-0.0482494	-0.0365569	-0.0605934	-0.0125204
80.2	-0.0462631	-0.030032	-0.0480112	-0.0120527					62.6	-0.028993	-0.0233796	-0.0535985	0.00683929					62.6	-0.0492729	-0.0373932	-0.0614296	-0.0133567
82	-0.047287	-0.030706	-0.0486852	-0.0127268					64	-0.0312292	-0.0239025	-0.0541214	0.00631643					64	-0.0508459	-0.0382294	-0.0622659	-0.014193
83.8	-0.0483297	-0.03138	-0.0493592	-0.0134008					65.4	-0.0330054	-0.0244253	-0.0546442	0.00579356					65.4	-0.0523994	-0.0390657	-0.0631022	-0.0150292
85.6	-0.04935	-0.0320541	-0.0500333	-0.0140748					66.8	-0.0332979	-0.0249482	-0.0551671	0.00527069					66.8	-0.0538097	-0.039902	-0.0639385	-0.0158655
87.4	-0.0503622	-0.0327281	-0.0507073	-0.0147489					68.2	-0.0335158	-0.0254711	-0.05569	0.00474783					68.2	-0.0552139	-0.0407382	-0.0647747	-0.0167018
89.2	-0.0511526	-0.0334021	-0.0513813	-0.0154229					69.6	-0.0342973	-0.0259939	-0.0562128	0.00422496					69.6	-0.0562841	-0.0415745	-0.065611	-0.017538
91	-0.0520047	-0.0340762	-0.0520554	-0.0160969					71	-0.0352046	-0.0265168	-0.0567357	0.00370209					71	-0.0571756	-0.0424108	-0.0664473	-0.0183743
92.8	-0.0526346	-0.0347502	-0.0527294	-0.016771					72.4	-0.0363011	-0.0270397	-0.0572586	0.00317923					72.4	-0.058209	-0.0432471	-0.0672835	-0.0192106
94.6	-0.0528614	-0.0354242	-0.0534034	-0.017445					73.8	-0.0371116	-0.0275625	-0.0577814	0.00265636					73.8	-0.059281	-0.0440833	-0.0681198	-0.0200468
96.4	-0.0530276	-0.0360983	-0.0540775	-0.018119					75.2	-0.0374208	-0.0280854	-0.0583043	0.00213349					75.2	-0.0609184	-0.0449196	-0.0689561	-0.0208831
98.2	-0.0535727	-0.0367723	-0.0547515	-0.0187931					76.6	-0.037656	-0.0286083	-0.0588272	0.00161063					76.6	-0.0624702	-0.0457559	-0.0697923	-0.0217194
100	-0.0541581	-0.0374463	-0.0554255	-0.0194671					78	-0.0382269	-0.0291311	-0.05935	0.00108776					78	-0.0637027	-0.0465921	-0.0706286	-0.0225557
101.8	-0.0548173	-0.0381204	-0.0560996	-0.0201411					79.4	-0.0390477	-0.029654	-0.0598729	0.000564895					79.4	-0.0647944	-0.0474284	-0.0714649	-0.0233919
103.6	-0.0555032	-0.0387944	-0.0567736	-0.0208152					80.8	-0.0401908	-0.0301769	-0.0603958	4.2028e-05					80.8	-0.065807	-0.0482647	-0.0723011	-0.0242282
105.4	-0.0558315	-0.0394684	-0.0574476	-0.0214892					82.2	-0.0413985	-0.0306997	-0.0609186	-0.000480838					82.2	-0.067111	-0.0491009	-0.0731374	-0.0250645
107.2	-0.0564515	-0.0401425	-0.0581217	-0.0221632					83.6	-0.0420017	-0.0312226	-0.0614415	-0.00100371					83.6	-0.0681032	-0.0499372	-0.0739737	-0.0259007
109	-0.0570226	-0.0408165	-0.0587957	-0.0228373					85	-0.042573	-0.0317455	-0.0619644	-0.00152657					85	-0.0691977	-0.0507735	-0.07481	-0.026737
110.8	-0.0575042	-0.0414905	-0.0594697	-0.0235113					86.4	-0.0433145	-0.0322683	-0.0624872	-0.00204944					86.4	-0.0703238	-0.0516097	-0.0756462	-0.0275733
112.6	-0.0575927	-0.0421646	-0.0601438	-0.0241853					87.8	-0.0438448	-0.0327912	-0.0630101	-0.0025723					87.8	-0.0705824	-0.052446	-0.0764825	-0.0284095
114.4	-0.0578516	-0.0428386	-0.0608178	-0.0248594					89.2	-0.0439414	-0.0333141	-0.063533	-0.00309517					89.2	-0.07085	-0.0532823	-0.0773188	-0.0292458
116.2	-0.0574248	-0.0435126	-0.0614918	-0.0255334					90.6	-0.0442163	-0.0338369	-0.0640558	-0.00361804					90.6	-0.071376	-0.0541186	-0.078155	-0.0300821
118	-0.0572551	-0.0441867	-0.0621659	-0.0262074					92	-0.0455457	-0.0343598	-0.0645787	-0.0041409					92	-0.0718769	-0.0549548	-0.0789913	-0.0309183
119.8	-0.0574588	-0.0448607	-0.0628399	-0.0268815					93.4	-0.0465305	-0.0348827	-0.0651016	-0.00466377					93.4	-0.0725437	-0.0557911	-0.0798276	-0.0317546
121.6	-0.0577515	-0.0455347	-0.0635139	-0.0275555					94.8	-0.046923	-0.0354055	-0.0656244	-0.00518664					94.8	-0.0736668	-0.0566274	-0.0806638	-0.0325909
123.4	-0.0578708	-0.0462088	-0.064188	-0.0282295					96.2	-0.0484071	-0.0359284	-0.0661473	-0.0057095					96.2	-0.0748588	-0.0574636	-0.0815001	-0.0334272
125.2	-0.058413	-0.0468828	-0.064862	-0.0289036					97.6	-0.0498807	-0.0364513	-0.0666702	-0.00623237					97.6	-0.0753525	-0.0582999	-0.0823364	-0.0342634
127	-0.0584114	-0.0475568	-0.0655361	-0.0295776					99	-0.0503415	-0.0369741	-0.067193	-0.00675524					99	-0.0754172	-0.0591362	-0.0831726	-0.0350997
128.8	-0.0582415	-0.0482309	-0.0662101	-0.0302516					100.4	-0.0508635	-0.037497	-0.0677159	-0.0072781					100.4	-0.0758431	-0.0599724	-0.0840089	-0.035936
130.6	-0.0584347	-0.0489049	-0.0668841	-0.0309257					101.8	-0.0514442	-0.0380199	-0.0682388	-0.00780097					101.8	-0.0765029	-0.0608087	-0.0848452	-0.0367722
132.4	-0.0586325	-0.0495789	-0.0675582	-0.0315997					103.2	-0.0524807	-0.0385427	-0.0687616	-0.00832384					103.2	-0.0772325	-0.061645	-0.0856815	-0.0376085
134.2	-0.0592822	-0.050253	-0.0682322	-0.0322737					104.6	-0.0537445	-0.0390656	-0.0692845	-0.0088467					104.6	-0.0777859	-0.0624812	-0.0865177	-0.0384448
136	-0.0593626	-0.050927	-0.0689062	-0.0329478					106	-0.0550402	-0.0395885	-0.0698074	-0.00936957					106	-0.0787747	-0.0633175	-0.087354	-0.039281
137.8	-0.05945	-0.051601	-0.0695803	-0.0336218					107.4	-0.0567124	-0.0401113	-0.0703302	-0.00989244					107.4	-0.0803265	-0.0641538	-0.0881903	-0.0401173
139.6	-0.0597121	-0.0522751	-0.0702543	-0.0342959					108.8	-0.0580728	-0.0406342	-0.0708531	-0.0104153					108.8	-0.0812297	-0.06499	-0.0890265	-0.0409536
141.4	-0.0602762	-0.0529491	-0.0709283	-0.0349699					110.2	-0.0582721	-0.0411571	-0.071376	-0.0109382					110.2	-0.0824685	-0.0658263	-0.0898628	-0.0417898
143.2	-0.0603941	-0.0536231	-0.0716024	-0.0356439					111.6	-0.0583465	-0.0416799	-0.0718988	-0.011461					111.6	-0.0825795	-0.0666626	-0.0906991	-0.0426261
145	-0.0604818	-0.0542972	-0.0722764	-0.036318					113	-0.0583881	-0.0422028	-0.0724217	-0.0119839					113	-0.0828175	-0.0674989	-0.0915353	-0.0434624
146.8	-0.0609781	-0.0549712	-0.0729504	-0.036992					114.4	-0.0587003	-0.0427257	-0.0729446	-0.0125068					114.4	-0.0835619	-0.0683351	-0.0923716	-0.0442986
148.6	-0.0619506	-0.0556452	-0.0736245	-0.037666					115.8	-0.0593094	-0.0432485	-0.0734674	-0.0130296					115.8	-0.0843416	-0.0691714	-0.0932079	-0.0451349
150.4	-0.0629533	-0.0563193	-0.0742985	-0.0383401					117.2	-0.0597776	-0.0437714	-0.0739903	-0.0135525					117.2	-0.0850834	-0.0700077	-0.0940441	-0.0459712
152.2	-0.0632736	-0.0569933	-0.0749725	-0.0390141					118.6	-0.060592	-0.0442943	-0.0745132	-0.0140754					118.6	-0.0860484	-0.0708439	-0.0948804	-0.0468075
154	-0.0630648	-0.0576673	-0.0756466	-0.0396881					120	-0.0615432	-0.0448171	-0.075036	-0.0145982					120	-0.0871082	-0.0716802	-0.0957167	-0.0476437
155.8	-0.0629768	-0.0583414	-0.0763206	-0.0403622					121.4	-0.0623924	-0.04534	-0.0755589	-0.0151211					121.4	-0.0890367	-0.0725165	-0.0965529	-0.04848
157.6	-0.0635337	-0.0590154	-0.0769946	-0.0410362					122.8	-0.0648543	-0.0458629	-0.0760818	-0.015644					122.8	-0.0908585	-0.0733527	-0.0973892	-0.0493163
159.4	-0.0634108	-0.0596894	-0.0776687	-0.0417102					124.2	-0.0657847	-0.0463857	-0.0766046	-0.0161668					124.2	-0.0915316	-0.074189	-0.0982255	-0.0501525
161.2	-0.0645919	-0.0603635	-0.0783427	-0.0423843					125.6	-0.0666077	-0.0469086	-0.0771275	-0.0166897					125.6	-0.0914109	-0.0750253	-0.0990618	-0.0509888
163	-0.0655157	-0.0610375	-0.0790167	-0.0430583					127	-0.0670292	-0.0474315	-0.0776504	-0.0172126					127	-0.0920703	-0.0758615	-0.099898	-0.0518251
164.8	-0.0664564	-0.0617115	-0.0796908	-0.0437323					128.4	-0.0677754	-0.0479543	-0.0781732	-0.0177354					128.4	-0.0906982	-0.0766978	-0.100734	-0.0526613
166.6	-0.0674295	-0.0623856	-0.0803648	-0.0444064					129.8	-0.0675737	-0.0484772	-0.0786961	-0.0182583					129.8	-0.091401	-0.0775341	-0.101571	-0.0534976
168.4	-0.067207	-0.0630596	-0.0810388	-0.0450804					131.2	-0.0678681	-0.0490001	-0.079219	-0.0187812					131.2	-0.0909702	-0.0783704	-0.102407	-0.0543339
170.2	-0.0683042	-0.0637336	-0.0817129	-0.0457544					132.6	-0.0688287	-0.0495229	-0.0797418	-0.019304					132.6	-0.092662	-0.0792066	-0.103243	-0.0551701
172	-0.0687408	-0.0644077	-0.0823869	-0.0464285					134	-0.0700131	-0.0500458	-0.0802647	-0.0198269					134	-0.0941958	-0.0800429	-0.104079	-0.0560064
173.8	-0.0691861	-0.0650817	-0.0830609	-0.0471025					135.4	-0.0705836	-0.0505687	-0.0807876	-0.0203498					135.4	-0.0948684	-0.0808792	-0.104916	-0.0568427
175.6	-0.0700511	-0.0657557	-0.083735	-0.0477765					136.8	-0.0711039	-0.0510915	-0.0813104	-0.0208726					136.8	-0.094648	-0.0817154	-0.105752	-0.057679
177.4	-0.0708342	-0.0664298	-0.084409	-0.0484506					138.2	-0.0730704	-0.0516144	-0.0818333	-0.0213955					138.2	-0.09503	-0.0825517	-0.106588	-0.0585152
179.2	-0.0723182	-0.0671038	-0.085083	-0.0491246					139.6	-0.0746846	-0.0521373	-0.0823562	-0.0219184					139.6	-0.0968473	-0.083388	-0.107424	-0.0593515
181	-0.0738679	-0.0677778	-0.0857571	-0.0497986					141	-0.0755684	-0.0526601	-0.082879	-0.0224412					141	-0.0977961	-0.0842242	-0.108261	-0.0601878
182.8	-0.0755537	-0.0684519	-0.0864311	-0.0504727					142.4	-0.076679	-0.053183	-0.0834019	-0.0229641					142.4	-0.0988282	-0.0850605	-0.109097	-0.061024
184.6	-0.0769426	-0.0691259	-0.0871051	-0.0511467					143.8	-0.0780339	-0.0537059	-0.0839248	-0.023487					143.8	-0.100039	-0.0858968	-0.109933	-0.0618603
186.4	-0.0775803	-0.0697999	-0.0877792	-0.0518207					145.2	-0.0779612	-0.0542287	-0.0844476	-0.0240098					145.2	-0.0998736	-0.086733	-0.11077	-0.0626966
188.2	-0.0791499	-0.070474	-0.0884532	-0.0524948					146.6	-0.0777011	-0.0547516	-0.0849705	-0.0245327					146.6	-0.101443	-0.0875693	-0.111606	-0.0635328
190	-0.0803765	-0.071148	-0.0891272	-0.0531688					148	-0.0778532	-0.0552745	-0.0854934	-0.0250556					148	-0.100937	-0.0884056	-0.112442	-0.0643691
191.8	-0.0793294	-0.0718221	-0.0898013	-0.0538428					149.4	-0.0783357	-0.0557973	-0.0860162	-0.0255784					149.4	-0.102671	-0.0892419	-0.113278	-0.0652054
193.6	-0.0800371	-0.0724961	-0.0904753	-0.0545169					150.8	-0.0804495	-0.0563202	-0.0865391	-0.0261013					150.8	-0.103413	-0.0900781	-0.114115	-0.0660416
195.4	-0.0808031	-0.0731701	-0.0911493	-0.0551909					152.2	-0.0805139	-0.0568431	-0.087062	-0.0266242					152.2	-0.102047	-0.0909144	-0.114951	-0.0668779
197.2	-0.0816332	-0.0738442	-0.0918234	-0.0558649					153.6	-0.0817354	-0.0573659	-0.0875848	-0.027147					153.6	-0.102976	-0.0917507	-0.115787	-0.0677142
199	-0.0822606	-0.0745182	-0.0924974	-0.056539					155	-0.0832403	-0.0578888	-0.0881077	-0.0276699					155	-0.102917	-0.0925869	-0.116623	-0.0685504
200.8	-0.0819121	-0.0751922	-0.0931714	-0.057213					156.4	-0.0852939	-0.0584117	-0.0886306	-0.0281928					156.4	-0.104023	-0.0934232	-0.11746	-0.0693867
202.6	-0.0832547	-0.0758663	-0.0938455	-0.057887					157.8	-0.0864993	-0.0589345	-0.0891534	-0.0287156					157.8	-0.105458	-0.0942595	-0.118296	-0.070223
204.4	-0.0838264	-0.0765403	-0.0945195	-0.0585611					159.2	-0.0877447	-0.0594574	-0.0896763	-0.0292385					159.2	-0.105987	-0.0950957	-0.119132	-0.0710593
206.2	-0.0854366	-0.0772143	-0.0951935	-0.0592351					160.6	-0.0818798	-0.0599803	-0.0901992	-0.0297614					160.6	-0.107267	-0.095932	-0.119968	-0.0718955
208	-0.0864979	-0.0778884	-0.0958676	-0.0599091					162	-0.0843479	-0.0605031	-0.090722	-0.0302842					162	-0.107345	-0.0967683	-0.120805	-0.0727318
209.8	-0.0877809	-0.0785624	-0.0965416	-0.0605832					163.4	-0.0876112	-0.061026	-0.0912449	-0.0308071					163.4	-0.108001	-0.0976045	-0.121641	-0.0735681
211.6	-0.0892733	-0.0792364	-0.0972156	-0.0612572					164.8	-0.0881329	-0.0615489	-0.0917678	-0.03133					164.8	-0.109639	-0.0984408	-0.122477	-0.0744043
213.4	-0.0900144	-0.0799105	-0.0978897	-0.0619312					166.2	-0.0842992	-0.0620717	-0.0922906	-0.0318528					166.2	-0.108368	-0.0992771	-0.123314	-0.0752406
215.2	-0.0890069	-0.0805845	-0.0985637	-0.0626053					167.6	-0.0864394	-0.0625946	-0.0928135	-0.0323757					167.6	-0.109728	-0.100113	-0.12415	-0.0760769
217	-0.0882058	-0.0812585	-0.0992377	-0.0632793					169	-0.0865029	-0.0631175	-0.0933364	-0.0328986					169	-0.110767	-0.10095	-0.124986	-0.0769131
218.8	-0.0890639	-0.0819326	-0.0999118	-0.0639533					170.4	-0.0793875	-0.0636403	-0.0938592	-0.0334214					170.4	-0.110442	-0.101786	-0.125822	-0.0777494
220.6	-0.0885474	-0.0826066	-0.100586	-0.0646274					171.8	-0.0798694	-0.0641632	-0.0943821	-0.0339443					171.8	-0.113643	-0.102622	-0.126659	-0.0785857
222.4	-0.0884642	-0.0832806	-0.10126	-0.0653014					173.2	-0.080788	-0.0646861	-0.094905	-0.0344672					173.2	-0.110347	-0.103458	-0.127495	-0.0794219
224.2	-0.0881369	-0.0839547	-0.101934	-0.0659754					174.6	-0.0818366	-0.0652089	-0.0954278	-0.03499					174.6	-0.110688	-0.104295	-0.128331	-0.0802582
226	-0.0885697	-0.0846287	-0.102608	-0.0666495					176	-0.0841235	-0.0657318	-0.0959507	-0.0355129					176	-0.112123	-0.105131	-0.129167	-0.0810945
227.8	-0.0899665	-0.0853027	-0.103282	-0.0673235					177.4	-0.0850636	-0.0662547	-0.0964736	-0.0360358					177.4	-0.113801	-0.105967	-0.130004	-0.0819308
229.6	-0.091708	-0.0859768	-0.103956	-0.0679975					178.8	-0.084648	-0.0667775	-0.0969964	-0.0365586					178.8	-0.114662	-0.106803	-0.13084	-0.082767
231.4	-0.0924404	-0.0866508	-0.10463	-0.0686716					180.2	-0.0847458	-0.0673004	-0.0975193	-0.0370815					180.2	-0.115365	-0.10764	-0.131676	-0.0836033
233.2	-0.0940809	-0.0873248	-0.105304	-0.0693456					181.6	-0.0847992	-0.0678233	-0.0980422	-0.0376044					181.6	-0.116592	-0.108476	-0.132513	-0.0844396
235	-0.0935158	-0.0879989	-0.105978	-0.0700196					183	-0.0857093	-0.0683461	-0.098565	-0.0381272					183	-0.118673	-0.109312	-0.133349	-0.0852758
236.8	-0.0927641	-0.0886729	-0.106652	-0.0706937					184.4	-0.0858965	-0.068869	-0.0990879	-0.0386501					184.4	-0.120156	-0.110149	-0.134185	-0.0861121
238.6	-0.0936781	-0.0893469	-0.107326	-0.0713677					185.8	-0.0871994	-0.0693919	-0.0996108	-0.039173					185.8	-0.12111	-0.110985	-0.135021	-0.0869484
240.4	-0.0943168	-0.090021	-0.108	-0.0720417					187.2	-0.0872497	-0.0699147	-0.100134	-0.0396958					187.2	-0.123549	-0.111821	-0.135858	-0.0877846
242.2	-0.0939986	-0.090695	-0.108674	-0.0727158					188.6	-0.087181	-0.0704376	-0.100656	-0.0402187					188.6	-0.126451	-0.112657	-0.136694	-0.0886209
244	-0.0945554	-0.091369	-0.109348	-0.0733898					190	-0.0867626	-0.0709605	-0.101179	-0.0407416					190	-0.128031	-0.113494	-0.13753	-0.0894572
245.8	-0.0959085	-0.0920431	-0.110022	-0.0740638					191.4	-0.0876367	-0.0714833	-0.101702	-0.0412644					191.4	-0.128272	-0.11433	-0.138366	-0.0902934
247.6	-0.0969326	-0.0927171	-0.110696	-0.0747379					192.8	-0.0870629	-0.0720062	-0.102225	-0.0417873					192.8	-0.129686	-0.115166	-0.139203	-0.0911297
249.4	-0.0958814	-0.0933911	-0.11137	-0.0754119					194.2	-0.0886332	-0.0725291	-0.102748	-0.0423102					194.2	-0.128613	-0.116002	-0.140039	-0.091966
251.2	-0.0960305	-0.0940652	-0.112044	-0.0760859					195.6	-0.0890676	-0.0730519	-0.103271	-0.042833					195.6	-0.128294	-0.116839	-0.140875	-0.0928023
									197	-0.0893807	-0.0735748	-0.103794	-0.0433559					197	-0.127933	-0.117675	-0.141711	-0.0936385
									198.4	-0.0920517	-0.0740977	-0.104317	-0.0438788					198.4	-0.128257	-0.118511	-0.142548	-0.0944748
									199.8	-0.0944357	-0.0746205	-0.104839	-0.0444016					199.8	-0.129541	-0.119348	-0.143384	-0.0953111
									201.2	-0.0930858	-0.0751434	-0.105362	-0.0449245					201.2	-0.130108	-0.120184	-0.14422	-0.0961473
									202.6	-0.092854	-0.0756663	-0.105885	-0.0454474					202.6	-0.131185	-0.12102	-0.145057	-0.0969836
									204	-0.092908	-0.0761891	-0.106408	-0.0459702					204	-0.133841	-0.121856	-0.145893	-0.0978199
									205.4	-0.0908869	-0.076712	-0.106931	-0.0464931					205.4	-0.134468	-0.122693	-0.146729	-0.0986561
									206.8	-0.0933075	-0.0772349	-0.107454	-0.047016					206.8	-0.135899	-0.123529	-0.147565	-0.0994924
									208.2	-0.094108	-0.0777577	-0.107977	-0.0475388					208.2	-0.136858	-0.124365	-0.148402	-0.100329
									209.6	-0.094895	-0.0782806	-0.108499	-0.0480617					209.6	-0.138207	-0.125201	-0.149238	-0.101165
									211	-0.0946233	-0.0788035	-0.109022	-0.0485846					211	-0.139448	-0.126038	-0.150074	-0.102001
									212.4	-0.0945054	-0.0793263	-0.109545	-0.0491074					212.4	-0.140356	-0.126874	-0.15091	-0.102837
									213.8	-0.0935166	-0.0798492	-0.110068	-0.0496303					213.8	-0.140164	-0.12771	-0.151747	-0.103674
									215.2	-0.0933327	-0.0803721	-0.110591	-0.0501532					215.2	-0.14037	-0.128546	-0.152583	-0.10451
									216.6	-0.0928765	-0.0808949	-0.111114	-0.050676					216.6	-0.142351	-0.129383	-0.153419	-0.105346
									218	-0.0907675	-0.0814178	-0.111637	-0.0511989					218	-0.141691	-0.130219	-0.154256	-0.106183
									219.4	-0.0927819	-0.0819407	-0.11216	-0.0517218					219.4	-0.143137	-0.131055	-0.155092	-0.107019
									220.8	-0.092637	-0.0824635	-0.112682	-0.0522446					220.8	-0.146313	-0.131892	-0.155928	-0.107855
									222.2	-0.0909013	-0.0829864	-0.113205	-0.0527675					222.2	-0.146399	-0.132728	-0.156764	-0.108691
									223.6	-0.0929487	-0.0835093	-0.113728	-0.0532904					223.6	-0.146989	-0.133564	-0.157601	-0.109528
									225	-0.0918384	-0.0840321	-0.114251	-0.0538132					225	-0.147463	-0.1344	-0.158437	-0.110364
									226.4	-0.0920931	-0.084555	-0.114774	-0.0543361					226.4	-0.147504	-0.135237	-0.159273	-0.1112
									227.8	-0.0926809	-0.0850779	-0.115297	-0.054859					227.8	-0.147575	-0.136073	-0.160109	-0.112036
									229.2	-0.0929633	-0.0856007	-0.11582	-0.0553818					229.2	-0.146435	-0.136909	-0.160946	-0.112873
									230.6	-0.0955043	-0.0861236	-0.116342	-0.0559047					230.6	-0.145602	-0.137745	-0.161782	-0.113709
									232	-0.0977524	-0.0866465	-0.116865	-0.0564276					232	-0.146441	-0.138582	-0.162618	-0.114545
									233.4	-0.099723	-0.0871693	-0.117388	-0.0569504					233.4	-0.148274	-0.139418	-0.163454	-0.115382
									234.8	-0.103998	-0.0876922	-0.117911	-0.0574733					234.8	-0.147684	-0.140254	-0.164291	-0.116218
									236.2	-0.108196	-0.0882151	-0.118434	-0.0579962					236.2	-0.147595	-0.141091	-0.165127	-0.117054
									237.6	-0.110448	-0.0887379	-0.118957	-0.058519					237.6	-0.149363	-0.141927	-0.165963	-0.11789
									239	-0.111355	-0.0892608	-0.11948	-0.0590419					239	-0.148709	-0.142763	-0.1668	-0.118727
									240.4	-0.113477	-0.0897837	-0.120003	-0.0595648					240.4	-0.149349	-0.143599	-0.167636	-0.119563
									241.8	-0.11154	-0.0903065	-0.120525	-0.0600876					241.8	-0.147639	-0.144436	-0.168472	-0.120399
									243.2	-0.112711	-0.0908294	-0.121048	-0.0606105					243.2	-0.14537	-0.145272	-0.169308	-0.121235
									244.6	-0.112649	-0.0913523	-0.121571	-0.0611334					244.6	-0.146546	-0.146108	-0.170145	-0.122072
									246	-0.112672	-0.0918751	-0.122094	-0.0616562					246	-0.147854	-0.146944	-0.170981	-0.122908
									247.4	-0.0974188	-0.092398	-0.122617	-0.0621791					247.4	-0.147961	-0.147781	-0.171817	-0.123744
									248.8	-0.0969539	-0.0929209	-0.12314	-0.062702					248.8	-0.149009	-0.148617	-0.172653	-0.12458
									250.2	-0.0968832	-0.0934437	-0.123663	-0.0632248					250.2	-0.148841	-0.149453	-0.17349	-0.125417

## Sheet: Related to Supplementary Fig. 6
	Gating startegy: GFP positive cells (population P5) were sorted into a polyclonal cell line.
	untransfected SH-SY5Y cells								SH-SY5Y cells transfected with GFP-a-synA53T
